# Supplementary material for: Differential growth and flowering capacity of tulip bulbs and the potential involvement of PHOSPHATIDYLETHANOLAMINE-BINDING PROTEINS (PEBPs)
Source: Biol Direct. 2025 Mar 10;20:29. doi: 10.1186/s13062-025-00625-y (PMC11895272; doi:10.1186/s13062-025-00625-y)
Supplement: Supplementary file 3 — Supplementary Material 3. [file 13062_2025_625_MOESM3_ESM.xlsx]

## Sheet: Sheet1
List of genes associated to GO term '0009908 Flower development' with a significant higher expression in NF daughter bulbs at 35 WAP compared to F daughter bulbs at 35 WAP
Legend (proposed functions based on functional studies for closely related genes in other species)			Number of genes in the list
	Potential flowering repressor		19
	Potential flowering accelerator		10
	Flowering regulator. Positive or negative response depending on context.		2
Locus Identifier	Gene Model Name	Gene Model Description	Gene Model Type	Primary Gene Symbol
AT1G18560	AT1G18560.1	BED zinc finger and hAT dimerization domain-containing protein;(source:Araport11)	protein_coding
AT4G25330	AT4G25330.1	SAWADEE protein;(source:Araport11)	protein_coding
AT1G22060	AT1G22060.1	sporulation-specific protein;(source:Araport11)	protein_coding
AT3G58770	AT3G58770.1	hypothetical protein;(source:Araport11)	protein_coding
AT2G21300	AT2G21300.1	ATP binding microtubule motor family protein;(source:Araport11)	protein_coding
AT5G11780	AT5G11780.1	SNF2 domain protein;(source:Araport11)	protein_coding
AT3G05040	AT3G05040.2	Encodes member of importin/exportin family. Involved in timing of shoot maturation. Involved in miRNA transport. Mutants flower early and have small, curled leaves and reduced abundance of certain miRNA species.	protein_coding
AT5G57370	AT5G57370.1	U4/U6.U5 small nuclear ribonucleoprotein;(source:Araport11)	protein_coding
AT1G64430	AT1G64430.1	Pentatricopeptide repeat (PPR) superfamily protein;(source:Araport11)	protein_coding
AT5G23610	AT5G23610.2	DYAD protein;(source:Araport11)	protein_coding
AT1G29370	AT1G29370.1	RNA polymerase II degradation factor-like protein (DUF1296);(source:Araport11)	protein_coding
AT1G26580	AT1G26580.1	ELM2 domain protein;(source:Araport11)	protein_coding
AT4G36980	AT4G36980.4	CLK4-associating serine/arginine-rich protein;(source:Araport11)	protein_coding
AT4G26450	AT4G26450.1	hypothetical protein;(source:Araport11)	protein_coding
AT3G54440	AT3G54440.3	glycoside hydrolase family 2 protein;(source:Araport11)	protein_coding
AT1G32190	AT1G32190.1	alpha/beta-Hydrolases superfamily protein;(source:Araport11)	protein_coding
AT5G53150	AT5G53150.2	DnaJ heat shock amino-terminal domain protein;(source:Araport11)	protein_coding
AT2G03667	AT2G03667.1	Asparagine synthase family protein;(source:Araport11)	protein_coding
AT1G12380	AT1G12380.1	hypothetical protein;(source:Araport11)	protein_coding
AT3G51650	AT3G51650.1	stress response NST1-like protein;(source:Araport11)	protein_coding
AT1G27752	AT1G27752.1	Ubiquitin system component Cue protein;(source:Araport11)	protein_coding
AT1G35660	AT1G35660.1	erythroid differentiation factor-like protein;(source:Araport11)	protein_coding
AT1G30970	AT1G30970.3	Encodes SUF4 (SUPPRESSOR of FRI 4), a putative zinc-finger-containing transcription factor that is required for delayed flowering in winter-annual Arabidopsis. suf4 mutations strongly suppress the late-flowering phenotype of FRI (FRIGIDA) mutants. suf4 mutants also show reduced H3K4 trimethylation at FLC (FLOWERING LOCUS C), a floral inhibitor. SUF4 may act to specifically recruit a putative hist…	protein_coding
AT5G27970	AT5G27970.2	ARM repeat superfamily protein;(source:Araport11)	protein_coding
AT5G63550	AT5G63550.2	DEK domain-containing chromatin associated protein;(source:Araport11)	protein_coding
AT1G20970	AT1G20970.1	calponin-like domain protein;(source:Araport11)	protein_coding
AT4G02480	AT4G02480.1	AAA-type ATPase family protein;(source:Araport11)	protein_coding
AT3G10030	AT3G10030.1	aspartate/glutamate/uridylate kinase family protein;(source:Araport11)	protein_coding
AT5G24810	AT5G24810.2	Increased tendency to retain introns in smeb mutants under normal or chilling stress condition.	protein_coding	(ABC1K11)
AT3G24880	AT3G24880.1	Encodes a nuclear localized protein of unknown function that interacts with components of the NuA4 histone acetyltransferase complex. I	protein_coding	(ATEAF1A)
AT4G01810	AT4G01810.1	Sec23 homolog , forms a distinct clade with SEC23D.Mutants have defects in pollen exine patterning, tapetal development and pollen intine formation.	protein_coding	(ATSEC23A)
AT2G27460	AT2G27460.1	Sec23 homolog , forms a distinct clade with SEC23A.Mutants have defects in pollen exine patterning, tapetal development and pollen intine formation.	protein_coding	(ATSEC23D)
AT4G34430	AT4G34430.4	Member of a small family of SWI3-like genes in Arabidopsis. Referred to as CHB4 in Zhou et al. (2002).Identified as a specific subunit of SYD-associated SWI/SNF (SAS) complexes (PMID:36471048).	protein_coding	(CHB3)
AT2G19520	AT2G19520.1	FVE interacts with SUVH9 and is involved in RNA-directed DNA methylation by facilitating the recruitment of Pol V to chromatin. It is involved in the control of flowering.	protein_coding	(FVE)
AT5G13480	AT5G13480.2	Encodes a protein with similarity to yeast Pfs2p, an mRNA processing factor. Involved in regulation of flowering time; affects FCA mRNA processing. Homozygous mutants are late flowering, null alleles are embryo lethal.	protein_coding	(FY)
AT2G45910	AT2G45910.1	Plant U-box type E3 ubiquitin ligase (PUB). Positive regulator of plant immunity. Cyclophilin effector Al106 may interact with plant PUB33 to suppress plant immunity and facilitate insect feeding in a PPIase activity-dependent manner.	protein_coding	(PUB33)
AT3G63460	AT3G63460.1	Together with SEC31A a component of the coat protein complex II (COPII) which promotes the formation of transport vesicles from the endoplasmic reticulum (ER).	protein_coding	(SEC31B)
AT5G65540	AT5G65540.1	transcription initiation factor TFIID subunit;(source:Araport11)	protein_coding	(TAFL)
AT5G20490	AT5G20490.2	Encodes a member of the type XI myosin protein family involved in root hair growth, trichome development, and organelle trafficking. Required for fast root hair growth. This gene appears to be expressed at low levels throughout the plant.	protein_coding	(XIK)
AT5G42630	AT5G42630.1	Encodes a member of the KANADI family of putative transcription factors. Involved in integument formation during ovule development and expressed at the boundary between the inner and outer integuments. It is essential for directing laminar growth of the inner integument.Along with KAN1 and KAN2, KAN4 is involved in proper localization of PIN1 in early embryogenesis.	protein_coding	ABERRANT TESTA SHAPE (ATS)
AT4G29010	AT4G29010.1	Functions in beta-oxidation of fatty acids, similar to CuMFP with L-3-hydroxyacyl-CoA hydrolyase , L-3-hydroxyacyl-dehydrogenase, D-3-hydroxyacyl-CoA epimerase, and 3, 2-enoyl-CoA isomerase activities.	protein_coding	ABNORMAL INFLORESCENCE MERISTEM (AIM1)
AT3G60830	AT3G60830.1	Encodes an actin-related protein required for normal embryogenesis, plant architecture and floral organ abscission. Identified as a subunit shared by BRM-, SYD-, and MINU1/2-associated SWI/SNF chromatin remodeling complexes (PMID:36471048).	protein_coding	ACTIN-RELATED PROTEIN 7 (ARP7)
AT5G08370	AT5G08370.1	Member of Glycoside Hydrolase Family 27 (GH27)that functions as an &#945;-galactosidase.	protein_coding	ALPHA-GALACTOSIDASE 2 (AGAL2)
AT4G36920	AT4G36920.1	Encodes a floral homeotic gene, a member of the AP2/EREBP (ethylene responsive element binding protein) class of transcription factors and is involved in the specification of floral organ identity, establishment of floral meristem identity, suppression of floral meristem indeterminancy, and development of the ovule and seed coat. AP2 also has a role in controlling seed mass. Dominant negative all…	protein_coding	APETALA 2 (AP2)
AT4G19180	AT4G19180.1	Encodes a putative apyrase involved in pollen exine pattern formation and anther dehiscence.	protein_coding	APYRASE 7 (APY7)
AT5G18270	AT5G18270.1	NAC domain containing protein 87;(source:Araport11)	protein_coding	ARABIDOPSIS NAC DOMAIN CONTAINING PROTEIN 87 (ANAC087)
AT5G54310	AT5G54310.1	A member of ARF GAP domain (AGD), A thaliana has 15 members, grouped into four classes. Regulates membrane trafficking and organ separation.	protein_coding	ARF-GAP DOMAIN 5 (AGD5)
AT1G77850	AT1G77850.2	Encodes a transcriptional regulator that directly binds to the promoter of MYB108 and plays a crucial role in anther dehiscence, pollen wall pattern formation, tapetum development, and auxin signal transduction in anthers. It is post-transcriptionally regulated by miR160 and regulates early auxin response genes and megaspore mother cell specification.	protein_coding	AUXIN RESPONSE FACTOR 17 (ARF17)
AT5G62000	AT5G62000.1	Encodes an auxin response factor. Mutants have many defects including enlarged rosette leaves, reduced fertility, later senescence, hypocotyl elongation defects, enlarged seeds and enlarged cotyledons. May not mediate auxin effects. Increase in seed size due to increased cell proliferation. The mRNA is cell-to-cell mobile.	protein_coding	AUXIN RESPONSE FACTOR 2 (ARF2)
AT1G30330	AT1G30330.2	Encodes a member of the auxin response factor family. Mediates auxin response via expression of auxin regulated genes. Acts redundantly with ARF8 to control stamen elongation and flower maturation. Expression of ARF6 is controlled by miR167.	protein_coding	AUXIN RESPONSE FACTOR 6 (ARF6)
AT5G37020	AT5G37020.1	Encodes a member of the auxin response factor family. Mediates auxin response via expression of auxin regulated genes. Acts redundantly with ARF6 to control stamen elongation and flower maturation. Expression of ARF8 is controlled by miR167.	protein_coding	AUXIN RESPONSE FACTOR 8 (ARF8)
AT5G65700	AT5G65700.1	Encodes a CLAVATA1-related receptor kinase-like protein required for both shoot and flower meristem function. Very similar to BAM2,with more than 85% a.a. identity. It has a broad expression pattern and is involved in vascular strand development in the leaf, control of leaf shape, size and symmetry, male gametophyte development and ovule specification and function. Anthers of double mutants (bam1…	protein_coding	BARELY ANY MERISTEM 1 (BAM1)
AT1G06170	AT1G06170.1	Encodes a bHLH transcription factor that together with bHLH010 and bHLH091 is important for the normal transcriptome of the developing Arabidopsis anther, possibly by forming a feed-forward loop with DYT1. Recognizes the TCATGTGC box to activate the expression of target genes, including ATA20, EXL4, and MEE48.	protein_coding	BASIC HELIX LOOP HELIX PROTEIN 89 (BHLH089)
AT5G41410	AT5G41410.1	Homeodomain protein required for ovule identity.Loss of function mutations show homeotic conversion of integuments to carpels.Forms heterodimers with STM and KNAT1. Interacts with AG-SEP heterodimers is thought to restrict WUS expression. BEL interacts with MADS box dimers composed of SEP1(or SEP3) and AG, SHP1, SHP2 and STK. The interaction of BEL1 with AG-SEP3 is required for proper integument …	protein_coding	BELL 1 (BEL1)
AT3G23980	AT3G23980.1	Encodes a protein that interacts with the Polycomb-group (Pc-G) histone methyltransferase CLF (CURLY LEAF). It colocalizes with CLF to the nucleus and represses a subset of Pc-G target genes. The pleiotropic developmental mutant phenotype suggests that BLI prevents premature differentiation.	protein_coding	BLISTER (BLI)
AT4G39400	AT4G39400.1	Encodes a plasma membrane localized leucine-rich repeat receptor kinase involved in brassinosteroid signal transduction. BRI1 ligand is brassinolide which binds at the extracellular domain. Binding results in phosphorylation of the kinase domain which activates the BRI1 protein leading to BR responses. Residue T-1049 and either S-1044 or T-1045 were essential for kinase function in vitro and norm…	protein_coding	BRASSINOSTEROID INSENSITIVE 1 (BRI1)
AT2G22125	AT2G22125.1	Encodes a protein involved in cell elongation in root and anther filaments. Mutants have greater cell volumes in root tissues and have additive phenotypes with other cell expansion mutants such as those carrying mutations in COB, QUI and POM1 loci. POM2/CSI1 promotes Cellulose Synthase and microtubule co-alignment. The mRNA is cell-to-cell mobile.	protein_coding	CELLULOSE SYNTHASE-INTERACTIVE PROTEIN 1 (CSI1)
AT2G27550	AT2G27550.1	encodes a protein similar to TFL1. overexpression leads to similar phenotype as TFL1 overexpression. expressed specifically in the hypocotyl and null mutation does not result in phenotypes exhibited by TFL1 null mutations. It acts non-cell autonomously to inhibit floral initiation.	protein_coding	CENTRORADIALIS (ATC)
AT4G31400	AT4G31400.1	Encodes CTF7, a homolog of the yeast CTF protein required for the formation of sister chromatid cohesion. Arabidopsis CTF7 is similar to Saccharomyces cerevisiae CTF7 in that it lacks an N-terminal extension, exhibits acetyltransferase activity, and can complement a yeast ctf7 temperature-sensitive mutation. Arabidopsis CTF7 is critical for female gametophyte and embryo development, but not for t…	protein_coding	CHROMOSOME TRANSMISSION FIDELITY 7 (CTF7)
AT5G05690	AT5G05690.1	Encodes a member of the CP90A family, a cytochrome P450 monooxygenase which converts 6-deoxocathasterone to 6-deoxoteasterone in the late C6 oxidation pathway and cathasterone to teasterone in the early C6 oxidation pathway of brassinolide biosynthesis. Expressed in cotyledons and leaves. Mutants display de-etiolation and derepression of light-induced genes in the dark, dwarfism, male sterility a…	protein_coding	CONSTITUTIVE PHOTOMORPHOGENIC DWARF (CPD)
AT1G22920	AT1G22920.1	AJH1 encodes a protein similar to JAB1, a specific mammalian coactivator of AP-1 transcription. Encodes a subunit of the COP9 complex that is involved in protein deneddylation. Plants with mutations in CSN5A and CSN5B have a de-etiolated phenotype. Required for the recovery of AUX/IAA repressor levels following recurrent heat stress to regulate auxin homeostasis.	protein_coding	COP9 SIGNALOSOME 5A (CSN5A)
AT1G26830	AT1G26830.1	Cullin, putative, similar to Cullin homolog 3 (CUL-3) SP:Q13618, GI:3639052 from (Homo sapiens); contains Pfam profile PF00888: Cullin family. Interacts with other components of E3 ligase complex suggesting it functions in RUB-modification. Forms complexes with BTB domain proteins forming a novel class of E3-based ubiquitin protein-ligase complexes. Mutant is early flowering and has a reduced sen…	protein_coding	CULLIN 3 (CUL3)
AT5G46210	AT5G46210.1	Arabidopsis CULLIN4 (CUL4) forms an E3 ubiquitin ligase with the CDD complex and a common catalytic subunit RBX1 in mediating light control of development. This CUL4-based E3 ligase is essential for the repression of photomorphogenesis. The partial loss of CUL4 function resulted in a constitutive photomorphogenic phenotype with respect to morphogenesis and light-regulated gene expression. CUL4 ex…	protein_coding	CULLIN4 (CUL4)
AT1G53720	AT1G53720.1	Encodes a cyclophilin, member of a family modular proteins consisting of a peptidyl-prolyl cis? trans isomerase (PPIase) domain, followed by an RNA recognition motif (RRM), and a C-terminal domain enriched in charged amino acids. Interacts with with SCL33/SR33 and with a majority of Arabidopsis SR proteins and the largest subunit of RNA polymerase II. Localizes to the nucleus, but it does not sig…	protein_coding	CYCLOPHILIN 59 (CYP59)
AT3G44600	AT3G44600.1	Cyclophilin71 is a WD40 domain cyclophilin, which functions in gene repression, organogenesis and meristem development. CYP71 physically interacts with histone H3.	protein_coding	CYCLOPHILIN 71 (CYP71)
AT5G50260	AT5G50260.1	Encodes a papain-like cysteine protease involved in tapetal programmed cell death and pollen development.CEP1 is expressed specifically in the tapetum from stages 5 to 11 of anther development. The CEP1 protein first appears as a proenzyme in precursor protease vesicles, and is then transported to the vacuole and transformed into the mature enzyme before rupture of the vacuole. CEP1 was also rele…	protein_coding	CYSTEINE ENDOPEPTIDASE 1 (CEP1)
AT3G13730	AT3G13730.1	Encodes a cytochrome P-450 gene that is involved in brassinosteroid biosynthesis, most likely in the conversion step of teasterone (TE) to 3-dehydroteasterone (3DT), and/or 6-deoxoteasterone (6-deoxoTE) to 6-deoxo-3-dehydroteasterone (6-deoxo3DT); or the conversion of cathasterone (CT) to TE, and/or 6-deoxocathasterone (6-deoxoCT) to 6-deoxoTE. Recently, CYP90D1 was shown to catalyse the C-23 hyd…	protein_coding	CYTOCHROME P450, FAMILY 90, SUBFAMILY D, POLYPEPTIDE 1 (CYP90D1)
AT4G31160	AT4G31160.1	Encodes a DCAF/DWD protein capable of interacting with DDB1 and associating with CUL4, likely as part of a nuclear ubiquitin ligase complex. DCAF1 appears to be required for plant embryogenesis and to affect several other developmental processes including leaf, shoot, and flower development.	protein_coding	DDB1-CUL4 ASSOCIATED FACTOR 1 (DCAF1)
AT5G12400	AT5G12400.1	PHD-finger and DNA binding domain-containing protein;(source:Araport11)	protein_coding	DDT-PHD PROTEIN3 (DDP3)
AT5G16780	AT5G16780.1	Encodes a protein belonging to SART-1 family. The gene is expressed in the basal region of the developing embryo during heart stage. Phenotypic analyses of dot2 mutants suggest that this protein plays a role in root, shoot, and flower development. dot2 mutants are dwarved plants that display an aberrant spurred leaf venation pattern and fail to flower. In the roots DOT2 appears to be require for …	protein_coding	DEFECTIVELY ORGANIZED TRIBUTARIES 2 (DOT2)
AT1G01040	AT1G01040.2	Encodes a Dicer homolog. Dicer is a RNA helicase involved in microRNA processing. Mutations in this locus can result in embryo lethality. Embryo shape at seed maturity is globular-elongate. Other mutants convert the floral meristems to an indeterminate state, others yet show defects in ovule development. mRNA is expressed in all shoot tissues. DCL1 is able to produce miRNAs and siRNAs. The mRNA i…	protein_coding	DICER-LIKE 1 (DCL1)
AT5G42080	AT5G42080.1	Encodes a dynamin-like protein related to phragmoplastin. Mutations in this gene, in combination with mutation in ADL1E, result in defects in embryogenesis, cell plate formation and trichome branching. Also controls vascular patterning in combination with VAN3 and GNOM. DRP2B and DRP1A participate together in clathrin-coated vesicle formation during endocytosis.	protein_coding	DYNAMIN-LIKE PROTEIN (DL1)
AT1G79730	AT1G79730.1	Encodes a PAF1 homolog that is involved in the control of flowering time by elevating FLC expression to a level that creates the vernalization-responsive, winter-annual habit. Yeast PAF1 is a component of a five-member complex that associates with RNA pol II and is thought to regulate gene expression by recruiting SET1 (a histone 3 Lys 4 [H3-K4] methyl transferase) to the initially transcribed [5…	protein_coding	EARLY FLOWERING 7 (ELF7)
AT2G06210	AT2G06210.1	Encodes a yeast CTR9 homolog that is involved in the control of flowering time by elevating FLC expression to a level that creates the vernalization-responsive, winter-annual habit. Yeast CTR9 is a component of a five-member PAF1 complex that associates with RNA pol II and is thought to regulate gene expression by recruiting SET1 (a histone 3 Lys 4 [H3-K4] methyl transferase) to the initially tra…	protein_coding	EARLY FLOWERING 8 (ELF8)
AT5G16260	AT5G16260.1	Encodes a RNA binding protein ELF9 (EARLY FLOWERING9). Loss of ELF9 function in the Wassilewskija ecotype causes early flowering in short days. ELF9 reduces SOC1 (SUPPRESSOR OF OVEREXPRESSION OF CO1) transcript levels, possibly via nonsense-mediated mRNA decay. The mRNA is cell-to-cell mobile.	protein_coding	EARLY FLOWERING 9 (ELF9)
AT1G77300	AT1G77300.1	Encodes a protein with histone lysine N-methyltransferase activity required specifically for the trimethylation of H3-K4 in FLC chromatin (and not in H3-K36 dimethylation). Acts as an inhibitor of flowering specifically involved in the autonomous promotion pathway. EFS also regulates the expression of genes involved in carotenoid biosynthesis and nitrogen assimilation.Modification of histone meth…	protein_coding	EARLY FLOWERING IN SHORT DAYS (EFS)
AT4G15880	AT4G15880.1	EARLY IN SHORT DAYS 4 Arabidopsis mutant shows extreme early flowering and alterations in shoot development. It encodes a SUMO protease, located predominantly at the periphery of the nucleus. Accelerates the transition from vegetative growth to flowering. Probably acts in the same pathway as NUA in affecting flowering time, vegetative and inflorescence development. The mRNA is cell-to-cell mobile.	protein_coding	EARLY IN SHORT DAYS 4 (ESD4)
AT4G29860	AT4G29860.1	Encodes a WD repeat protein with seven WD repeat motifs, predicted to function in protein-protein interaction. Mutations caused defects in both embryo and seedling development.	protein_coding	EMBRYO DEFECTIVE 2757 (EMB2757)
AT5G05560	AT5G05560.2	Encodes a subunit of the Arabidopsis thaliana E3 ubiquitin ligase complex that plays a synergistic role with APC4 both in female gametogenesis and in embryogenesis.	protein_coding	EMBRYO DEFECTIVE 2771 (EMB2771)
AT5G11530	AT5G11530.1	Involved in regulating reproductive development . Part of PcG like complex mediating floral gene expression repression including AG.	protein_coding	EMBRYONIC FLOWER 1 (EMF1)
AT5G51230	AT5G51230.1	Polycomb group protein with zinc finger domain involved in negative regulation of reproductive development. Forms a complex with FIE, CLF, and MSI1. This complex modulates the expression of target genes including AG, PI and AP3.	protein_coding	EMBRYONIC FLOWER 2 (EMF2)
AT5G55390	AT5G55390.1	Encodes EDM2 (enhanced downy mildew 2). The predicted protein bears typical features of transcriptional regulators. EDM2 contains two putative bipartite nuclear localization signals (NLS) two zinc-finger-like motifs, a Proline-rich region and a large aspartic acid-rich region. Both zinc-finger-like stretches resemble the PHD (plant homeodomain) finger motif. Mutations in EDM2 comprise RPP7 mediat…	protein_coding	ENHANCED DOWNY MILDEW 2 (EDM2)
AT5G23150	AT5G23150.1	Putative transcription factor. Member of the floral homeotic AGAMOUS pathway.Mutations in HUA enhance the phenotype of mild ag-4 allele. Single hua mutants are early flowering and have reduced levels of FLC mRNA. Other MADS box flowering time genes such as FLM and MAF2 also appear to be regulated by HUA2. HUA2 normally activates FLC expression and enhances AG function. HUA and HUA-LIKE (HULK) gen…	protein_coding	ENHANCER OF AG-4 2 (HUA2)
AT5G62230	AT5G62230.1	Encodes a receptor-like kinase that, together with ER and ERL2 governs the initial decision of protodermal cells to either divide proliferatively to produce pavement cells or divide asymmetrically to generate stomatal complexes. It is important for maintaining stomatal stem cell activity and preventing terminal differentiation of the meristemoid into the guard mother cell. Along with erl2 functio…	protein_coding	ERECTA-LIKE 1 (ERL1)
AT2G33860	AT2G33860.1	ettin (ett) mutations have pleiotropic effects on Arabidopsis flower development, causing increases in perianth organ number, decreases in stamen number and anther formation, and apical-basal patterning defects in the gynoecium. The ETTIN gene encodes a protein with homology to DNA binding proteins which bind to auxin response elements. ETT transcript is expressed throughout stage 1 floral merist…	protein_coding	ETTIN (ETT)
AT2G27110	AT2G27110.1	FAR1-related sequence 3;(source:Araport11)	protein_coding	FAR1-RELATED SEQUENCE 3 (FRS3)
AT4G38180	AT4G38180.1	FAR1-related sequence 5;(source:Araport11)	protein_coding	FAR1-RELATED SEQUENCE 5 (FRS5)
AT1G12140	AT1G12140.1	Encodes a glucosinolate S-oxygenase that catalyzes the conversion of methylthioalkyl glucosinolates to methylsulfinylalkyl glucosinolates. It is a suppressor of the bp mutant phenotype.	protein_coding	FLAVIN-MONOOXYGENASE GLUCOSINOLATE S-OXYGENASE 5 (FMO GS-OX5)
AT3G19980	AT3G19980.1	Encodes catalytic subunit of serine/threonine protein phosphatase 2A. It can associate with phytochromes A and B in vitro. Mutant plants display an accelerated flowering phenotype.Acts antagonistically to SnRK2 to regulate ABI5 phosphorylation. It inteacts with NRP which results in tethering to endosomes leading to its degradation.	protein_coding	FLOWER-SPECIFIC, PHYTOCHROME-ASSOCIATED PROTEIN PHOSPHATASE 3 (FYPP3)
AT4G16280	AT4G16280.2	Involved in the promotion of the transition of the vegetative meristem to reproductive development. Four forms of the protein (alpha, beta, delta and gamma) are produced by alternative splicing. Involved in RNA-mediated chromatin silencing. At one point it was believed to act as an abscisic acid receptor but the paper describing that function was retracted.	protein_coding	FLOWERING CONTROL LOCUS A (FCA)
AT3G04610	AT3G04610.1	RNA-binding KH domain-containing protein;(source:Araport11)	protein_coding	FLOWERING LOCUS KH DOMAIN (FLK)
AT5G53390	AT5G53390.1	Encodes a member of the bifunctional wax ester synthase/diacylglycerol acyltransferase gene family, WSD11, which is expressed in elongating petals and localized to the plasma membrane.	protein_coding	FOLDED PETAL 1 (FOP1)
AT4G00650	AT4G00650.1	Encodes a major determinant of natural variation in Arabidopsis flowering time. Dominant alleles of FRI confer a vernalization requirement causing plants to overwinter vegetatively. Many early flowering accessions carry loss-of-function fri alleles .Twenty distinct haplotypes that contain non-functional FRI alleles have been identified and the distribution analyzed in over 190 accessions. The com…	protein_coding	FRIGIDA (FRI)
AT5G06850	AT5G06850.1	Encodes an endoplasmic reticulum protein that is involved in the transport of the florigen FT from companion cells to sieve elements, thus affecting FT transport through the phloem to the SAM.	protein_coding	FT-INTERACTING PROTEIN 1 (FTIP1)
AT1G48270	AT1G48270.1	encodes a protein similar to G-coupled receptor with 7 transmembrane regions. Overexpression studies suggest this gene is involved in dormancy and flowering. Reduction of expression results in decreased sensitivity to cytokinin.	protein_coding	G-PROTEIN-COUPLED RECEPTOR 1 (GCR1)
AT4G17330	AT4G17330.1	gene of unknown function expressed in seedlings, flower buds and stems	protein_coding	G2484-1 PROTEIN (G2484-1)
AT5G27320	AT5G27320.1	Encodes a gibberellin (GA) receptor ortholog of the rice GA receptor gene (OsGID1). Has GA-binding activity, showing higher affinity to GA4. Interacts with DELLA proteins in vivo in the presence of GA4.	protein_coding	GA INSENSITIVE DWARF1C (GID1C)
AT4G25420	AT4G25420.1	Encodes gibberellin 20-oxidase that is involved in the later steps of the gibberellin biosynthetic pathway. Regulated by a circadian clock. Weak expression response to far red light.	protein_coding	GIBBERELLIN 20 OXIDASE 1 (GA20OX1)
AT5G51810	AT5G51810.1	Encodes gibberellin 20-oxidase. Involved in gibberellin biosynthesis. Up-regulated by far red light in elongating petioles. Not regulated by a circadian clock. Mutation of GA20ox2 delays flowering.	protein_coding	GIBBERELLIN 20 OXIDASE 2 (GA20OX2)
AT1G22770	AT1G22770.1	Together with CONSTANTS (CO) and FLOWERING LOCUS T (FT), GIGANTEA promotes flowering under long days in a circadian clock-controlled flowering pathway. GI acts earlier than CO and FT in the pathway by increasing CO and FT mRNA abundance. Located in the nucleus. Regulates several developmental processes, including photoperiod-mediated flowering, phytochrome B signaling, circadian clock, carbohydra…	protein_coding	GIGANTEA (GI)
AT5G64050	AT5G64050.1	Glutamate-tRNA ligase. Targeted to mitochondria and chloroplast. Its inactivation causes developmental arrest of chloroplasts and mitochondria in Nicotiana benthamiana.	protein_coding	GLUTAMATE TRNA SYNTHETASE (ERS)
AT4G23100	AT4G23100.1	Encodes the enzyme glutamate-cysteine ligase catalyzing the first, and rate-limiting, step of glutathione biosynthesis. Required for cell proliferation at the root tip. Involved in susceptibility to the bacterial pathogen Pseudomonas syringae. Mutants are phytoalexin defective.	protein_coding	GLUTAMATE-CYSTEINE LIGASE (GSH1)
AT5G56250	AT5G56250.1	hapless 8;(source:Araport11)	protein_coding	HAPLESS 8 (HAP8)
AT1G27320	AT1G27320.1	Encodes a histidine kinases, a cytokinin receptor that controls cytokinin-mediated leaf longevity through a specific phosphorylation of the response regulator, ARR2. The mRNA is cell-to-cell mobile.	protein_coding	HISTIDINE KINASE 3 (HK3)
AT1G79000	AT1G79000.2	Homologous to CREB-binding protein, a co-activator of transcription with histone acetyl-transferase activity. No single prior lysine acetylation is sufficient to block HAC1 acetylation of the H3 or H4 peptides, suggesting that HAC1, HAC5, and HAC12 can acetylate any of several lysines present in the peptides. HAM2 acetylates histone H4 lysine 5. A plant line expressing an RNAi construct targeted …	protein_coding	HISTONE ACETYLTRANSFERASE OF THE CBP FAMILY 1 (HAC1)
AT1G16710	AT1G16710.1	Encodes an enzyme with histone acetyltransferase activity that can use both H3 and H4 histones as substrates. No single prior lysine acetylation is sufficient to block HAC12 acetylation of the H3 or H4 peptides, suggesting that HAC12 can acetylate any of several lysines present in the peptides.	protein_coding	HISTONE ACETYLTRANSFERASE OF THE CBP FAMILY 12 (HAC12)
AT3G54610	AT3G54610.1	Encodes a histone acetyltransferase that plays a role in the determination of the embryonic root-shoot axis. It is also required to regulate the floral meristem activity by modulating the extent of expression of WUS and AG. In addition, it is involved in stem cuticular wax accumulation by modulating CER3 expression via H3K9/14 acetylation. In other eukaryotes, this protein is recruited to specifi…	protein_coding	HISTONE ACETYLTRANSFERASE OF THE GNAT FAMILY 1 (HAG1)
AT5G08450	AT5G08450.1	Component of histone-deacetylase complexes. Interacts with HDA6 and HDA19 and facilitates histone deacetylation. Several salt-inducible genes are de-repressed in hdc1 mutants. Mutants are hypersensitive to ABA during germination, grow less and flower later than wildtype. HDC1-overexpressing plants display opposite phenotypes.	protein_coding	HISTONE DEACETYLATION COMPLEX 1 (HDC1)
AT5G46880	AT5G46880.1	homeobox-7;(source:Araport11)	protein_coding	HOMEOBOX-7 (HB-7)
AT2G06990	AT2G06990.1	Encodes a putative DExH-box RNA helicase that acts redundantly with HEN1, HUA1, and HUA2 in the specification of floral organ identity in the third whorl.	protein_coding	HUA ENHANCER 2 (HEN2)
AT5G58300	AT5G58300.1	Atypical LRR-receptor-kinase with polarized localization to lateral pericycle facing wall at the inner PM domain that functions in root cell proliferation.	protein_coding	KINASE ON THE INSIDE (KOIN)
AT4G32551	AT4G32551.2	LEUNIG regulates floral organ identity,gynoecium and ovule development. Negatively regulates AGAMOUS . Encodes a glutamine-rich protein with seven WD repeats similar to transcriptional corepressors.	protein_coding	LEUNIG (LUG)
AT2G32700	AT2G32700.7	Encodes a WD40 repeat and LUFS domain containing protein that is similar to LUG. Interacts physically with SEUSS and likely functions as part of a repressor complex that represses AG. Involved in cell wall modifications necessary for mucilage extrusion and mediates aluminium sensitivity through PECTIN METHYLESTERASE46-modulated root cell wall pectin methylesterification.	protein_coding	LEUNIG_HOMOLOG (LUH)
AT4G00830	AT4G00830.1	Encodes a heterogeneous nuclear ribonucleoprotein (hnRNP-Q) that is involved in the plant innate immune response and may function as a suppressor of cell-autonomous immunity.	protein_coding	LHP1-INTERACTING FACTOR 2 (LIF2)
AT1G72520	AT1G72520.1	13-lipoxygenase that is induced by or abiotic stresses and triggers defense respones.	protein_coding	LIPOXYGENASE 4 (LOX4)
AT4G02560	AT4G02560.1	Encodes a nuclear localized protein with similarity to transcriptional regulators. Recessive mutants are late flowering. Expression of LFY is reduced in LD mutants. LD has been reported to exhibit prion like behavior in yeast but it remains to be determined if such activity exists during normal plant development.	protein_coding	LUMINIDEPENDENS (LD)
AT1G68990	AT1G68990.2	MGP3 (male gametophyte-defective 3) belongs to a small family of nuclear-encoded Phage type RNA polymerases (RPOTs) involved in the transcription of mitochondrial genes in Arabidopsis thaliana. Mutation in MGP 3 significantly retarded pollen tube growth and caused defective embryo development.	protein_coding	MALE GAMETOPHYTE DEFECTIVE 3 (MGP3)
AT2G43790	AT2G43790.1	Encodes a MAP kinase induced by pathogens, ethylene biosynthesis, oxidative stress and osmotic stress.Also involved in ovule development. Homozygous mutants in a MPK3 heterozygous background are female sterile due to defects in integument development.MPK6 appears to be associated with the microsomal compartment and may be involved in mediating secretory processes. The mRNA is cell-to-cell mobile.	protein_coding	MAP KINASE 6 (MPK6)
AT3G21220	AT3G21220.1	Encodes a mitogen-activated kinase kinase, dual specific protein kinase that is expressed in vegetative tissues and floral buds. Involved in innate immunity. This protein activates MPK3/MPK6 and early-defense genes redundantly with MKK4. In plants with both MKK5 and MKK4 levels reduced by RNAi plants, floral organs do not abscise suggesting a role for both proteins in mediating floral organ absci…	protein_coding	MAP KINASE KINASE 5 (MKK5)
AT2G34880	AT2G34880.1	JMJ15 is a novel H3K4 demethylase that regulates genes involved in flowering and response to stress. It is also a maternally expressed, imprinted gene.	protein_coding	MATERNAL EFFECT EMBRYO ARREST 27 (MEE27)
AT3G14810	AT3G14810.1	mechanosensitive channel of small conductance-like 5;(source:Araport11)	protein_coding	MECHANOSENSITIVE CHANNEL OF SMALL CONDUCTANCE-LIKE 5 (MSL5)
AT2G03070	AT2G03070.1	Encodes a subunit of the Mediator complex. Regulates plant defense and flowering.	protein_coding	MEDIATOR SUBUNIT 8 (MED8)
AT5G49160	AT5G49160.1	Encodes a cytosine methyltransferase MET1. Required for silencing of FWA paternal allele in endosperm. Two lines with RNAi constructs directed against DMT1 have reduced agrobacterium-mediated tumor formation. The mRNA is cell-to-cell mobile.	protein_coding	METHYLTRANSFERASE 1 (MET1)
AT1G19850	AT1G19850.1	Encodes a transcription factor (IAA24) mediating embryo axis formation and vascular development. Similar to AUXIN RESPONSIVE FACTOR 1 (ARF1) shown to bind to auxin responsive elements (AREs), and to the maize transcriptional activator VIVIPAROUS 1( VP1). In situ hybridization shows expression in provascular tissue of embryos, the emerging shoot primordia, then is restricted to provascular tissue,…	protein_coding	MONOPTEROS (MP)
AT5G58230	AT5G58230.1	Encodes a WD-40 repeat containing protein that functions in chromatin assembly as part of the CAF1 and FIE complex. Mutants exhibit parthenogenetic development that includes proliferation of unfertilized endosperm and embryos. In heterozygous plants 50% of embryos abort. Of the aborted embryos the early aborted class are homozygous and the later aborting lass are heterozygotes in which the defect…	protein_coding	MULTICOPY SUPRESSOR OF IRA1 (MSI1)
AT1G22610	AT1G22610.1	C2 calcium/lipid-binding plant phosphoribosyltransferase family protein;(source:Araport11)	protein_coding	MULTIPLE C2 DOMAIN AND TRANSMEMBRANE REGION PROTEIN 6 (MCTP6)
AT5G06100	AT5G06100.2	Encodes a member of the myb family of transcription factors (MYB33), contains Pfam profile: PF00249 myb DNA-binding domain. Double mutants with MYB65 are male sterile- anthers are small, pollen development is defective. Spatial expression appears to be under the control of miR159, contains a target site for this micro RNA. A highly conserved RNA secondary structure abuts the miR159 binding site w…	protein_coding	MYB DOMAIN PROTEIN 33 (MYB33)
AT3G11440	AT3G11440.1	Member of the R2R3-MYB gene family. Similar to GA-induced Barley myb gene. May be induced during germination in response to GA. Double mutants with MYB33 are male sterile, showing defects in pollen development and anther development. Contains a binding site for miRNA159 and may be spatially regulated by this micro RNA. A highly conserved RNA secondary structure abuts the miR159 binding site which…	protein_coding	MYB DOMAIN PROTEIN 65 (MYB65)
AT1G17580	AT1G17580.1	Encodes a member of the type XI myosin protein family involved in organelle trafficking and overall plant development.	protein_coding	MYOSIN 1 (MYA1)
AT5G43900	AT5G43900.3	Encodes a member of the type XI myosin protein family that binds F-actin and co-localizes with actin filaments and peroxisomes. Homozygous mutants are reported to have pleiotropic effects in growth and fertility and may also be lethal. This protein is also involved in root hair growth and organelle trafficking. This protein interacts with RabC2a and RabD1 in a GTP-dependent manner.	protein_coding	MYOSIN 2 (MYA2)
AT3G15510	AT3G15510.1	Note of caution: not to be confused with another protein (AtNAC6 locus AT5G39610) which on occasion has also been referred to as AtNAC2.	protein_coding	NAC DOMAIN CONTAINING PROTEIN 2 (NAC2)
AT1G69490	AT1G69490.1	Encodes a member of the NAC transcription factor gene family. It is expressed in floral primordia and upregulated by AP3 and PI. Its expression is associated with leaf senescence. The mRNA is cell-to-cell mobile.	protein_coding	NAC-LIKE, ACTIVATED BY AP3/PI (NAP)
AT5G05660	AT5G05660.1	Encodes a homolog of the mammalian zinc finger transcription factor NF-X1.	protein_coding	NFX1-LIKE 2 (NFXL2)
AT3G61970	AT3G61970.1	AP2/B3-like transcriptional factor family protein;(source:Araport11)	protein_coding	NGATHA2 (NGA2)
AT4G03090	AT4G03090.1	AtNDX negatively regulates ABI4 expression during ABA signaling.	protein_coding	NODULIN HOMEOBOX (NDX)
AT1G60800	AT1G60800.1	Encodes one of a group of LRR-RLKs, designated as CLAVATA3 INSENSITIVE RECEPTOR KINASES (CIKs), that act as co-receptors and have essential roles in regulating CLV3-mediated stem cell homeostasis.	protein_coding	NSP-INTERACTING KINASE 3 (NIK3)
AT1G79280	AT1G79280.2	Encodes a 237-kDA protein with similarity to vertebrate Tpr, a long coiled-coil proteins of nuclear pore inner basket filaments. It is localized to the inner surface of the nuclear envelope and is a component of the nuclear pore-associated steps of sumoylation and mRNA export in plants. Mutations affect flowering time regulation and other developmental processes. Probably acts in the same pathway…	protein_coding	NUCLEAR PORE ANCHOR (NUA)
AT3G07050	AT3G07050.1	Arabidopsis NSN1 encodes a nucleolar GTP- binding protein and is required for maintenance of inflorescence meristem identity, floral organ development and megaspore mother cell specification. Functions downstream of BZR1 family transcription factors to restrict MMC specification to a single cell.	protein_coding	NUCLEOSTEMIN-LIKE 1 (NSN1)
AT3G55400	AT3G55400.1	methionyl-tRNA synthetase / methionine-tRNA ligase / MetRS (cpMetRS);(source:Araport11)	protein_coding	OVULE ABORTION 1 (OVA1)
AT5G49030	AT5G49030.3	tRNA synthetase class I (I, L, M and V) family protein;(source:Araport11)	protein_coding	OVULE ABORTION 2 (OVA2)
AT1G25350	AT1G25350.2	glutamine-tRNA ligase, putative / glutaminyl-tRNA synthetase, putative / GlnRS;(source:Araport11)	protein_coding	OVULE ABORTION 9 (OVA9)
AT1G72560	AT1G72560.1	Encodes a karyopherin, specifically the Arabidopsis ortholog of LOS1/XPOT, a protein that mediates nuclear export of tRNAs in yeast and mammals. PSD is capable of rescuing the tRNA export defect of los1 in S. cerevisiae. psd mutants display disrupted initiation of the shoot apical meristem and delay leaf initiation after germination; they also display delayed transition from vegetative to reprodu…	protein_coding	PAUSED (PSD)
AT4G04885	AT4G04885.1	Encodes PCFS4 (Pcf11p-similar protein 4), a homolog of yeast polyadenylation factor Protein 1 of Cleavage Factor (Pcf11p). Regulates FCA (AT4G16280) mRNA polyadenylation. Promotes flowering time.	protein_coding	PCF11P-SIMILAR PROTEIN 4 (PCFS4)
AT3G08510	AT3G08510.1	Phosphoinositide-specific phospholipase C (PI-PLC), catalyzes hydrolysis of phosphatidylinositol 4,5-bisphosphate into inositol 1,4,5-trisphosphate and diacylglycerol. It is involved in auxin biosynthesis and signaling, modulating development of both male and female gametophytes. It also regulates MAMP-triggered immunity by modulating ROS production.	protein_coding	PHOSPHOLIPASE C 2 (PLC2)
AT3G12810	AT3G12810.1	Encodes a protein similar to ATP-dependent, chromatin-remodeling proteins of the ISWI and SWI2/SNF2 family. Genetic analyses suggest that this gene is involved in multiple flowering pathways. Mutations in PIE1 results in suppression of FLC-mediated delay of flowering and causes early flowering in noninductive photoperiods independently of FLC. PIE1 is required for expression of FLC in the shoot a…	protein_coding	PHOTOPERIOD-INDEPENDENT EARLY FLOWERING 1 (PIE1)
AT1G25540	AT1G25540.1	Encodes a nuclear protein that acts in a phyB pathway (but downstream of phyB) and induces flowering in response to suboptimal light conditions. PFT1 promotes flowering in CO dependent and independent pathways and integrates several environmental stimuli, such as light quality and JA-dependent defenses. Mutants are hypo-responsive to far-red and hyper-responsive to red light and flower late under…	protein_coding	PHYTOCHROME AND FLOWERING TIME 1 (PFT1)
AT3G22590	AT3G22590.1	Encodes PLANT HOMOLOGOUS TO PARAFIBROMIN (PHP), a homolog of human Paf1 Complex (Paf1C) subunit Parafibromin. Human Parafibromin assists in mediating output from the Wnt signaling pathway, and dysfunction of the encoding gene HRPT2 conditions specific cancer-related disease phenotypes. PHP resides in a ~670-kDa protein complex in nuclear extracts, and physically interacts with other known Paf1C-r…	protein_coding	PLANT HOMOLOGOUS TO PARAFIBROMIN (PHP)
AT2G23140	AT2G23140.1	PUB4 encodes a functional ubiquitin-protein ligase. The gene is expressed in most plant tissues and the protein localizes to the nucleus. PUB4 has been recovered as a second site suppressor from several different genetic screens and from these, it has been inferred to have roles in regulating root development, pollen tapetum development and ROS induced chloroplast degredation.	protein_coding	PLANT U-BOX 4 (PUB4)
AT5G67530	AT5G67530.1	Plant U-box type E3 ubiquitin ligase (PUB).	protein_coding	PLANT U-BOX 49 (PUB49)
AT1G17980	AT1G17980.1	Encodes a poly(A) polymerase. Located in the nucleus. It limits founder-cell recruitment to organ primordia and suppresses the salicylic acid-independent immune response downstream of EDS1/PAD4. It also mediates pollen maturation by regulating sperm cell differentiation.	protein_coding	POLY(A) POLYMERASE 1 (PAPS1)
AT3G52250	AT3G52250.1	Encodes a protein with a putative role in mRNA splicing. The mRNA is cell-to-cell mobile.	protein_coding	POWERDRESS (PWR)
AT3G06930	AT3G06930.2	Encodes an type I protein arginine methyltransferase. PRMT4b can catalyze the asymmetric dimethylation of arginines 2,17, and 26 on histone 3 and can also methylate myelin basic protein in vitro. Double mutants lacking PRMT4a and 4b have reduced levels of histone 3 methylated at R17. These double mutants flower late due to defects in the autonomous pathway and they have elevated levels of FLC tra…	protein_coding	PROTEIN ARGININE METHYLTRANSFERASE 4B (PRMT4B)
AT5G02810	AT5G02810.1	PRR7 and PRR9 are partially redundant essential components of a temperature-sensitive circadian system. CCA1 and LHY had a positive effect on PRR7 expression levels. Acts as transcriptional repressor of CCA1 and LHY. Acts additively with EC, PRR5 and PRR9 to regulate hypocotyl growth under photoperiodic conditions.	protein_coding	PSEUDO-RESPONSE REGULATOR 7 (PRR7)
AT2G46790	AT2G46790.1	Pseudo-response regulator PRR9. Involved in clock function. PRR7 and PRR9 are partially redundant essential components of a temperature-sensitive circadian system. CCA1 and LHY had a positive effect on PRR9. Interact with TOC1 in a yeast two-hybrid assay. Acts as transcriptional repressor of CCA1 and LHY. Acts additively with EC, PRR5 and PRR7 to regulate hypocotyl growth under photoperiodic cond…	protein_coding	PSEUDO-RESPONSE REGULATOR 9 (PRR9)
AT1G34320	AT1G34320.1	Ikzf5 (DUF668);(source:Araport11)	protein_coding	PSK SIMULATOR 1 (PSI1)
AT3G55510	AT3G55510.1	Encodes a regulator of floral determinacy in that interacts with both nucleolar and nucleoplasmic proteins.	protein_coding	REBELOTE (RBL)
AT3G02130	AT3G02130.1	Encodes a receptor-like kinase RPK2 (also known as TOADSTOOL 2/TOAD2). Functions as a regulator of meristem maintenance. Mutants are insensitive to synthetic CLV3 peptide. Mutations in the RPK2 also result in stem cell expansion and increased number of floral organs, as seen in the other clv mutants. Forms homo-oligomers.	protein_coding	RECEPTOR-LIKE PROTEIN KINASE 2 (RPK2)
AT5G63120	AT5G63120.2	P-loop containing nucleoside triphosphate hydrolases superfamily protein;(source:Araport11)	protein_coding	RNA HELICASE 30 (RH30)
AT3G49500	AT3G49500.1	Encodes RNA-dependent RNA polymerase. Involved in trans-acting siRNA and other siRNA biogenesis. Required for post-transcriptional gene silencing and natural virus resistance.Loss of function mutants produce ectopic megaspore mother cell and supernumary female gametophytes.	protein_coding	RNA-DEPENDENT RNA POLYMERASE 6 (RDR6)
AT5G60410	AT5G60410.2	Encodes a plant small ubiquitin-like modifier (SUMO) E3 ligase that is a focal controller of Pi starvation-dependent responses. Also required for SA and PAD4-mediated R gene signalling, which in turn confers innate immunity in Arabidopsis. Also involved in the regulation of plant growth, drought responses and freezing tolerance. This latter effect is most likely due to SIZ1 dependent ABI5 sumoyla…	protein_coding	SAP AND MIZ1 DOMAIN- CONTAINING LIGASE1 (SIZ1)
AT3G18380	AT3G18380.2	A specific subunit of MINU1/2-associated SWI/SNF complex, aka MAS complex (PMID: 36189880,PMID:36471048)	protein_coding	SAWADEE HOMEODOMAIN HOMOLOG 2 (SHH2)
AT3G04240	AT3G04240.1	Protein O-GlcNAc transferase. Together with SPY functions to competitively regulate RGA1 (At2g01570).	protein_coding	SECRET AGENT (SEC)
AT5G45890	AT5G45890.1	Senescence-associated gene 12 (SAG12) encoding a cysteine protease influenced by cytokinin, auxin, and sugars.Localized to special vacuole found during senescence called senescence associated vacuoles which are different from central vacuole in the tonoplast composition and pH.	protein_coding	SENESCENCE-ASSOCIATED GENE 12 (SAG12)
AT1G11870	AT1G11870.2	Seryl-tRNA synthetase targeted to chloroplasts and mitochondria. Its inactivation causes developmental arrest of chloroplasts and mitochondria in Nicotiana benthamiana.	protein_coding	SERYL-TRNA SYNTHETASE (SRS)
AT4G15180	AT4G15180.1	Encodes SET domain containing protein that acts redundantly with ATX4/5 to regulate histone H3-K4 methylation.	protein_coding	SET DOMAIN PROTEIN 2 (SDG2)
AT5G42400	AT5G42400.1	Encodes ATXR7 (ARABIDOPSIS TRITHORAX-RELATED7), required for histone H3-K4 methylation and for transcriptional activation of Flowering Locus C.	protein_coding	SET DOMAIN PROTEIN 25 (SDG25)
AT1G43850	AT1G43850.1	Encodes a transcriptional co-regulator of AGAMOUS, that functions with LEUNIG to repress AG in the outer floral whorls.SEU phase separates upon hyperosmotic stress to form nuclear condensates. SEU condensation is indispensable for osmotic stress tolerance, and loss of SEU dramatically compromises the expression of stress tolerance genes (PMID:36376475).	protein_coding	SEUSS (SEU)
AT5G62090	AT5G62090.1	Encodes a protein that functions with LUH to promote Al binding to the root cell wall.	protein_coding	SEUSS-LIKE 2 (SLK2)
AT4G31120	AT4G31120.1	Involved in vernalization. Required for epigenetic silencing of FLC, and for vernalization-mediated histone modification.	protein_coding	SHK1 BINDING PROTEIN 1 (SKB1)
AT2G41670	AT2G41670.1	Encodes SIN2 (SHORT INTEGUMENTS 2), a mitochondrial DAR GTPase. SIN2 is hypothesized to function in mitochondrial ribosome assembly. sin2 mutants produce ovules with short integuments due to early cessation of cell division in these structures.	protein_coding	SHORT INTEGUMENT 2 (SIN2)
AT1G71830	AT1G71830.1	Plasma membrane LRR receptor-like serine threonine kinase expressed during embryogenesis in locules until stage 6 anthers, with higher expression in the tapetal cell layer. SERK1 and SERK2 receptor kinases function redundantly as an important control point for sporophytic development controlling male gametophyte production. SERK1 interacts with and transphosphorylates EMS1	protein_coding	SOMATIC EMBRYOGENESIS RECEPTOR-LIKE KINASE 1 (SERK1)
AT4G16340	AT4G16340.1	Encodes SPIKE1 (SPK1), the lone DOCK family guanine nucleotide exchange factor (GEF) in Arabidopsis. SPK1 is a peripheral membrane protein that accumulates at, and promotes the formation of, a specialized domain of the endoplasmic reticulum (ER) termed the ER exit site (ERES). SPK1 promotes polarized growth and cell-cell adhesion in the leaf epidermis. Mutant has seedling lethal; cotyledon, leaf-…	protein_coding	SPIKE1 (SPK1)
AT2G28290	AT2G28290.5	Encodes a SWI2/SNF2-like protein in the SNF2 subclass.One of three classes of SWI/SNF ATPases in plants; it is the core enzyme of SYD-associated SWI/SNF (SAS) complexes (PMID:36471048). Homozygous plants with null mutations exhibit premature termination of the meristem and carpelloid structures from the inflorescence meristem. Co-activator of floral homeotic gene expression. Acts with LFY to regu…	protein_coding	SPLAYED (SYD)
AT3G55200	AT3G55200.1	Encodes a spliceosomal protein that is required for proper reproduction. RNAi lines display low pollen viability,caused by a defect in the transition from microspore to bicellular stage during pollen development.	protein_coding	SPLICEOSOME-ASSOCIATED PROTEIN 130 A (SAP130a)
AT3G14205	AT3G14205.1	Phosphoinositide phosphatase family protein;(source:Araport11)	protein_coding	SUPPRESSOR OF ACTIN 2 (SAC2)
AT1G80680	AT1G80680.1	Mutant has early-flowering phenotype, encodes a putative nucleoporin. Required for the activation of downstream defense pathways by the snc1 mutation. Involved in basal resistance against bacterial pathogens.	protein_coding	SUPPRESSOR OF AUXIN RESISTANCE 3 (SAR3)
AT2G47620	AT2G47620.1	Homologous to yeast SWI3 and a member of the Arabidopsis SWI3 gene family. Protein physically interacts with ATSWI3B and ATSWI3C, the other two members of the SWI3 family.A specific subunit of MINU1/2-associated SWI/SNF (MAS) complexes (PMID:36471048).	protein_coding	SWITCH/SUCROSE NONFERMENTING 3A (SWI3A)
AT1G21700	AT1G21700.1	Member of the Arabidopsis SWI3 gene family. Protein physically interacts with ATSWI3B and ATSWI3A, the other two members of the SWI3 family. Homologous to yeast SWI3 & RSC8, components of the SWI/SNF and RSC chromatin remodeling complexes. Identified as a specific subunit of BRM-associated SWI/SNF (BAS) complexes (PMID:36471048). Also referred to as CHB3 in Zhou et al (2003).	protein_coding	SWITCH/SUCROSE NONFERMENTING 3C (SWI3C)
AT1G50300	AT1G50300.1	TBP-associated factor 15;(source:Araport11)	protein_coding	TBP-ASSOCIATED FACTOR 15 (TAF15)
AT5G12430	AT5G12430.1	Encodes one of the 36 carboxylate clamp (CC)-tetratricopeptide repeat (TPR) proteins (Prasad 2010, Pubmed ID: 20856808) with potential to interact with Hsp90/Hsp70 as co-chaperones.	protein_coding	TETRATRICOPEPTIDE REPEAT 16 (TPR16)
AT1G08320	AT1G08320.1	bZIP transcription factor family protein;(source:Araport11)	protein_coding	TGACG (TGA) MOTIF-BINDING PROTEIN 9 (TGA9)
AT4G32760	AT4G32760.2	Encodes a member of the Arabidopsis TOL (TOM1-LIKE) family of ubiquitin binding proteins that acts redundantly in the recognition and further endocytic sorting of a PIN-FORMED (PIN)-type auxin carrier protein at the plasma membrane, modulating dynamic auxin distribution and associated growth responses.	protein_coding	TOM1-LIKE 9 (TOL9)
AT4G28760	AT4G28760.1	methyl-coenzyme M reductase II subunit gamma, putative (DUF3741);(source:Araport11)	protein_coding	TON1 RECRUITING MOTIF 20 (TRM20)
AT3G62980	AT3G62980.1	Encodes an auxin receptor that mediates auxin-regulated transcription. It contains leucine-rich repeats and an F-box and interacts with ASK1, ASK2 and AtCUL1 to form SCF-TIR1, an SCF ubiquitin ligase complex. Related to yeast Grr1p and human SKP2 proteins, involved in ubiquitin-mediated processes. Required for normal response to auxin and repressed in response to flagellin. As part of the SCF com…	protein_coding	TRANSPORT INHIBITOR RESPONSE 1 (TIR1)
AT4G24560	AT4G24560.1	Encodes a ubiquitin-specific protease. There is no evidence for a phenotype in ubp16-1 mutants, however, double mutant analysis with ubp15 mutants reveals a role for UBP16 in plant development and cell proliferation.	protein_coding	UBIQUITIN-SPECIFIC PROTEASE 16 (UBP16)
AT4G28190	AT4G28190.2	Encodes a novel Cys-rich protein with a B-box like domain that acts as a negative regulator of meristem cell accumulation in inflorescence and floral meristems as loss-of-function ult1 mutations cause inflorescence meristem enlargement, the production of extra flowers and floral organs, and a decrease in floral meristem determinacy. Acts opposite to CLF which represses AG, but preventing depositi…	protein_coding	ULTRAPETALA1 (ULT1)
AT5G61150	AT5G61150.1	Encodes highly hydrophilic protein involved in positively regulating FLC expression. Mutants are early flowering and show a loss of FLC expression in the absence of cold. Member of PAF-C complex.	protein_coding	VERNALIZATION INDEPENDENCE 4 (VIP4)
AT1G61040	AT1G61040.1	Encodes a yeast Paf1C subunit homolog required for the expression of the MADS box gene FLC and other members of the FLC/MAF MADS-box gene family. Member of PAF-C complex.	protein_coding	VERNALIZATION INDEPENDENCE 5 (VIP5)
AT3G21175	AT3G21175.1	member of a novel family of plant-specific GATA-type transcription factors.	protein_coding	ZIM-LIKE 1 (ZML1)
